# Supplementary material for: Spatium: A Protein Language Foundation Model for Spatial Proteomics
Source: bioRxiv. 2026 Jul 26:2026.07.23.740264. Preprint. [Version 1] doi: 10.64898/2026.07.23.740264 (PMC13419744; doi:10.64898/2026.07.23.740264)
Supplement: Supplement 1 [file media-1.zip]

Archive with 7 entries (7 files):
- Extended Data Fig 1.png
- Extended Data Fig 2.png
- Extended Data Fig 3.png
- Extended Data Fig 4.png
- Extended Data Fig 5.png
- Supplementary Material.docx
- Supplementary Table.xlsx
